# Supplementary material for: Fight or flight alternative mating tactics may explain the iconic male polymorphism of the European stag beetle
Source: Sci Rep. 2024 Oct 21;14:24758. doi: 10.1038/s41598-024-73500-x (PMC11494050; doi:10.1038/s41598-024-73500-x)
Supplement: Supplementary file 3 — Supplementary Material 3 [file 41598_2024_73500_MOESM3_ESM.xlsx]

## Sheet: Aggregations_and_winners
Aggregation_number	Date	Observation_day	Mating_tactics	Clear_canopy_%	Canopy_cover_%	male_ML	male_HL	male_HW	male_PL	male_EL	female_HL+ML	female_HW	female_PL	female_EL	Copula_time_(s)	Female_transport_(s)	N_male_fights	N_males_on_the_ground	Aggregation_height_(m)	Aggregation_diameter	Time_before_copula_(s)
1	2022-07-05	5	flight	38.74	61.26	12.41	6.6	13.71	8.04	23.88	7.59	9.83	8.61	23.82	33	1	0	4	16	3	8.07
2	2022-07-05	5	flight	34.47	65.53	11.9	7.25	13.73	10.4	24.03	9.92	11.07	8.9	24.51	27	0	0	3	3	2	5.11
3	2022-07-05	5	flight	28.14	71.86	13.23	8.83	13.12	7.86	23.13	8	8.12	7.22	20.55	38	8	0	4	3	3	3.04
4	2022-07-07	7	flight	32.94	67.06	12.17	9	9.18	10.2	21.36	8.07	8.75	9.34	22.22	18	0	0	2	4	2	4
5	2022-07-07	7	flight	32.94	67.06	16.01	10.3	8.99	10.4	25.03	6.11	7.49	6.84	17.4	40	0	0	1	6	3	9
6	2022-07-07	7	flight	32.94	67.06	11.2	10.6	6.87	9.67	18.96	8.86	9.25	8.78	21.64	30	0	0	1	3	1.5	7.13
7	2022-07-07	7	flight	32.94	67.06	13.1	12.2	12.3	8.4	23.3	8.04	8.43	7.75	20.95	33.17	0	0	2	3	2	3.34
8	2022-07-08	8	flight	41.89	58.11	13.66	10.4	9.62	8.39	25.52	8.06	8.6	7.95	20.68	19	3	0	4	4	2	10
9	2022-07-08	8	flight	35.7	64.3	18.84	12.6	12.04	6.93	22.11	6.52	7.77	7.98	19.68	26.12	0	0	2	13	3	6.12
10	2022-07-11	11	flight	36.56	63.44	15.53	11.6	11.7	7.31	21.02	7.79	9.22	9.03	23.05	13.17	0	0	3	2	2.5	11
11	2022-07-13	13	flight	34.55	65.45	14.6	11.6	14.42	8.13	23.44	7.76	9.1	8.82	21.8	23	0	0	2	2	1.5	9.09
12	2022-07-06	6	fight	25.39	74.61	12.61	6.88	12.12	8.19	24.21	7.07	8.9	7.36	19.81	21	13	1	3	0	1	4.12
13	2022-07-07	7	fight	23.88	76.12	23.36	18	16.72	8.93	26.27	7.79	9.02	8.54	22.04	6	5.13	2	3	0	1.5	5.21
14	2022-07-08	8	fight	18.48	81.52	28.11	16.2	14.68	7.93	24.19	8.44	8.8	8.19	21.41	34.29	8	2	4	0	2	8.3
15	2022-07-11	11	fight	12.5	87.5	14.2	10.6	10.72	6.86	20.55	8.1	9.22	8.21	21.72	31.7	7	1	4	0	2	10.6
16	2022-07-11	11	fight	21.41	78.59	13.9	10.37	15.55	8.18	24.22	7.65	9	8.3	21.95	9.5	6	0	4	0	2	6.14
17	2022-07-14	14	fight	21.75	78.25	17	13.33	14.05	8.29	22.37	6.85	7.63	7.09	18.4	8	14	1	3	0	2.5	11.13
18	2022-07-14	14	fight	18.92	81.08	16	12.09	14.82	7.34	22.9	7.71	9.2	8.13	19.83	2	0	3	3	0	1	6.9
19	2022-07-14	14	fight	19.51	80.49	18.4	13.6	12.38	7.53	22.36	6.21	7.36	6.87	18.7	25.34	2.4	0	2	0	1.5	8.4
20	2022-07-15	15	fight	18.1	81.9	20.8	16.7	12.48	7.41	22.02	8.26	8.73	8.1	22.03	2	10	2	3	0	2.5	4.8
21	2022-07-15	15	fight	18.7	81.3	24.6	17.3	14.19	7.83	23.92	8.19	8.91	8.27	21.12	19.42	6.3	1	3	0	2	11.06
22	2022-07-16	16	fight	18.59	81.41	12.17	10.6	12.94	9.15	22.3	6.72	8.78	8.18	20.78	12	0	4	4	0	2	8.4
23	2022-07-18	18	fight	17.42	82.58	15.3	10.7	13.83	7.75	22.79	8.1	8.61	8.46	22.01	5.51	7	4	5	0	2.5	5.07
24	2022-07-20	20	fight	23.57	76.43	13.13	9.6	13.58	8.06	25.29	8	8.08	7.11	19.25	3	0	1	3	0	1	9.13
25	2022-07-21	21	fight	18.49	81.51	14.23	12.5	15.99	9.01	23.87	8.36	9.02	8.76	22.87	3	17	2	3	0	1	8.17
26	2022-07-27	27	fight	27.29	72.71	17.63	11.7	15.44	8.55	24.44	6.11	7.49	6.84	17.4	8	5	3	6	0	2	11.4
27	2022-07-28	28	fight	26.12	73.88	23.2	13	11.2	9.9	22	6.23	7.33	7.02	18.21	18	9	1	3	0	2	9.17
28	2022-07-28	28	fight	22.38	77.62	17.2	10.2	11.4	9.8	18.4	7.34	8.86	8.32	20.7	23	8	2	3	0	2

## Sheet: All_males
Aggregation_number	Date	Individual_number	ML	HL	HW	PL	EL	Mating_tactics
1	2022-07-05	2	14.51	11.02	20.11	9.73	29.28	flight
1	2022-07-05	3	15.07	8.84	10.12	8.16	20.09	flight
1	2022-07-05	4	13.09	6.94	13.21	9.12	24.06	flight
2	2022-07-05	2	10.01	7.02	11.12	8.23	21.06	flight
2	2022-07-05	3	12.43	8.9	19.47	8.92	28.34	flight
3	2022-07-05	2	9.83	5.7	12.17	9.03	22.74	flight
3	2022-07-05	3	15.06	7.05	13.11	8.55	22.64	flight
3	2022-07-05	4	8.86	5.65	11.16	7.21	19.71	flight
4	2022-07-07	2	12.17	9	9.18	10.2	21.36	flight
5	2022-07-07	1	16.01	10.3	8.99	10.4	25.03	flight
6	2022-07-07	1	11.2	10.6	6.87	9.67	18.96	flight
7	2022-07-07	2	17.82	13.4	12.34	7.84	21.55	flight
8	2022-07-08	2	21.79	14.47	12.4	8.09	26.74	flight
8	2022-07-08	3	18.2	13.53	13.1	8.87	28.13	flight
8	2022-07-08	4	12.67	11.01	13.2	6.51	21.22	flight
9	2022-07-08	1	21.34	14.4	16.09	8.16	23.97	flight
10	2022-07-11	1	18.75	13.7	12.7	7.77	21.79	flight
10	2022-07-11	3	17.78	12.9	11.97	7.22	22.47	flight
11	2022-07-13	1	19.8	15.2	12.53	6.9	20.11	flight
12	2022-07-06	1	13.41	7.97	19.41	9.61	28.34	fight
12	2022-07-06	3	9.12	6.88	16.1	9.81	22.43	fight
13	2022-07-07	1	12.43	9.57	13.92	7.7	23	fight
13	2022-07-07	2	14	8.83	11.23	7.76	24.46	fight
14	2022-07-08	1	15.59	11.6	10.45	6.9	22.7	fight
14	2022-07-08	2	21.65	13.4	15.38	7.84	23.18	fight
14	2022-07-08	4	8.07	6.9	8.75	9.34	22.22	fight
15	2022-07-11	1	25.84	14.8	16.53	7.84	24.83	fight
15	2022-07-11	3	7.28	6.3	7.33	6.78	18.65	fight
15	2022-07-11	4	6.11	7.9	7.49	6.84	17.4	fight
16	2022-07-12	1	13.2	9.12	12.76	7.18	22.26	fight
16	2022-07-12	2	16.8	11.8	12.3	7.14	22.91	fight
16	2022-07-12	3	14.1	10.03	12.97	8.04	22.47	fight
17	2022-07-14	1	12.01	9.96	13.43	7.08	22.63	fight
17	2022-07-14	2	8.6	9.87	10.9	7	18.9	fight
18	2022-07-14	2	11.9	9.3	11.29	7.58	21.12	fight
18	2022-07-14	3	8.6	8.68	10.95	6.97	20.35	fight
19	2022-07-14	2	16.2	12.1	12.13	6.9	21.87	fight
20	2022-07-15	1	16.4	12.2	13.91	7.5	22.62	fight
20	2022-07-15	2	18.3	12.6	13.82	8.08	22.73	fight
21	2022-07-15	1	19.4	11.6	13.98	8.08	22.72	fight
21	2022-07-15	2	18.7	12.9	12.34	7.28	21.94	fight
22	2022-07-16	1	10.4	5.21	12.11	7.46	20.78	fight
22	2022-07-16	2	9.6	10.62	12.99	7.81	22.55	fight
22	2022-07-16	3	8.3	7.9	8.93	5.95	17.9	fight
23	2022-07-18	1	9.37	8.5	10.84	6.61	19.43	fight
23	2022-07-18	2	10.18	8.5	13.67	7.04	21.85	fight
23	2022-07-18	3	8.26	8.5	11.11	7.4	21.66	fight
23	2022-07-18	4	7.37	6.8	9.9	6.29	18.62	fight
24	2022-07-20	1	9.33	8.5	10.55	6.94	18.93	fight
24	2022-07-20	2	9.86	9.5	13.29	7.85	22.7	fight
25	2022-07-21	1	8.62	8.1	10.97	6.47	19.45	fight
25	2022-07-21	2	11.43	10.2	14.02	7.99	23.91	fight
26	2022-07-27	1	10.41	10.7	12.3	7.49	21.59	fight
26	2022-07-27	2	7.74	7.4	9.91	6.07	18.66	fight
26	2022-07-27	3	10.92	10.6	13.81	8.41	24	fight
26	2022-07-27	5	8.84	8.91	11.32	6.12	19.74	fight
26	2022-07-27	6	9.96	9.17	11.37	6.97	21.02	fight
27	2022-07-28	1	21	16	11.3	11	21	fight
27	2022-07-28	3	16.6	11	10.6	10.4	21.6	fight
28	2022-07-28	2	16.4	9.7	10.8	10.6	20.3	fight
28	2022-07-28	3	14.3	11.4	9.7	11	19.9	fight
1	2022-07-05	winner	12.41	6.6	13.71	8.04	23.88	flight
2	2022-07-05	winner	11.9	7.25	13.73	10.4	24.03	flight
3	2022-07-05	winner	13.23	8.83	13.12	7.86	23.13	flight
4	2022-07-07	winner	12.17	9	9.18	10.2	21.36	flight
5	2022-07-07	winner	16.01	10.3	8.99	10.4	25.03	flight
6	2022-07-07	winner	11.2	10.6	6.87	9.67	18.96	flight
7	2022-07-07	winner	13.1	12.2	12.3	8.4	23.3	flight
8	2022-07-08	winner	13.66	10.4	9.62	8.39	25.52	flight
9	2022-07-08	winner	18.84	12.6	12.04	6.93	22.11	flight
10	2022-07-11	winner	15.53	11.6	11.7	7.31	21.02	flight
11	2022-07-13	winner	14.6	11.6	14.42	8.13	23.44	flight
12	2022-07-06	winner	12.61	6.88	12.12	8.19	24.21	fight
13	2022-07-07	winner	23.36	18	16.72	8.93	26.27	fight
14	2022-07-08	winner	28.11	16.2	14.68	7.93	24.19	fight
15	2022-07-11	winner	14.2	10.6	10.72	6.86	20.55	fight
16	2022-07-11	winner	13.9	10.37	15.55	8.18	24.22	fight
17	2022-07-14	winner	17	13.33	14.05	8.29	22.37	fight
18	2022-07-14	winner	16	12.09	14.82	7.34	22.9	fight
19	2022-07-14	winner	18.4	13.6	12.38	7.53	22.36	fight
20	2022-07-15	winner	20.8	16.7	12.48	7.41	22.02	fight
21	2022-07-15	winner	24.6	17.3	14.19	7.83	23.92	fight
22	2022-07-16	winner	12.17	10.6	12.94	9.15	22.3	fight
23	2022-07-18	winner	15.3	10.7	13.83	7.75	22.79	fight
24	2022-07-20	winner	13.13	9.6	13.58	8.06	25.29	fight
25	2022-07-21	winner	14.23	12.5	15.99	9.01	23.87	fight
26	2022-07-27	winner	17.63	11.7	15.44	8.55	24.44	fight
27	2022-07-28	winner	23.2	13	11.2	9.9	22	fight
28	2022-07-28	winner	17.2	10.2	11.4	9.8	18.4	fight

## Sheet: Bite_force
individual	ML	HL	HW	PL	EL	left_mandib	right_mand	left_mand_converted	right_mand_converted	average_converted
1	10.3	8.54	14.08	8	24.19	24	28	75.6579	89.19	82.4239
2	10	6.07	11.05	7.61	21.69	14	13	43.6889	40.492	42.0904
3	11.3	8.91	11.99	8.1	20.9	19	17	59.6734	53.2796	56.4765
4	13.1	9.1	12.3	8.4	23.3	15	17	46.8858	53.2796	50.0827
5	12.3	10.3	12.3	6.1	23.1	21	20	66.0672	62.8703	64.4688
6	22	16.3	17.4	9.8	36.4	26	24	82.0517	75.6579	78.8548
7	12.2	10.6	13	8.4	21.2	22	23	69.2641	72.461	70.8625
8	22.4	11.3	11.1	6.8	20.1	21	17	66.0672	53.2796	59.6734
9	12.5	10.1	11.5	6.3	26.6	4	6	11.7199	18.1137	14.9168
10	15.5	10.8	14.6	8.1	29.8	34	28	182.649	89.19	135.919
11	12.2	9.4	9.1	7.1	16.8	56	24	422.843	75.6579	249.251
12	7.3	8.1	10.9	7.8	22.2	24	21	75.6579	66.0672	70.8625
13	11.7	10.5	9.5	7.9	19.4	11	9	34.0982	27.7044	30.9013
14	10	10.1	11.3	8.7	22.5	58	51	439.735	377.824	408.779
15	12	11.2	12.9	7.4	20.8	21	23	66.0672	72.461	69.2641
16	7.1	7.8	11.5	8.9	16.2	46	41	328.155	272.765	300.46
17	10.8	11.3	11	8	19.7	23	16	72.461	50.0827	61.2719
18	9.2	9.2	11.4	7.2	21.4	63	61	479.539	464.01	471.775
19	8.6	95	11.4	7.3	22.4	25	22	78.8548	69.2641	74.0594
20	24.3	12.2	15.38	7.84	40.18	12	14	37.2951	43.6889	40.492
21	9.9	9.7	10.45	6.9	22.7	6	11	18.1137	34.0982	26.1059
22	9.04	8.9	10.09	6.22	19.18	17	14	53.2796	43.6889	48.4842
23	13.05	10.56	15.45	8.03	24.75	26	28	82.0517	89.19	85.6208
24	8.23	10.93	14.66	8.86	23.96	20	17	62.8703	53.2796	58.0749
25	12.17	10.25	15.1	8.35	23.58	35	36	196.602	210.163	203.383
26	12.2	4.62	12.57	7.62	21.64	11	13	34.0982	40.492	37.2951
27	16.63	12.58	14.62	7.2	33.07	11	15	34.0982	46.8858	40.492
28	7.1	7.5	9.7	7	20.3	6	8	18.1137	24.5075	21.3106
29	8.8	9.4	12.1	7.4	21.8	18	16	56.4765	50.0827	53.2796
30	10.4	10.21	12.11	7.46	20.78	24	23	75.6579	72.461	74.0594
31	20.22	16.38	12.99	7.81	32.55	12	13	37.2951	40.492	38.8935
32	18.3	13.5	8.93	5.95	17.9	14	16	43.6889	50.0827	46.8858
33	11.7	10.9	13.1	9	21.9	23	21	72.461	66.0672	69.2641
34	7.6	9.6	10.2	7.9	20.3	19	21	59.6734	66.0672	62.8703
35	12.9	13.8	13.1	8.5	24.3	22	24	69.2641	75.6579	72.461
36	21	18.9	18.9	9.3	25.4	13	14	40.492	43.6889	42.0904
37	23.3	15.8	20.4	9.1	29	12	14	37.2951	43.6889	40.492
38	11	10.1	11.2	8.1	20.7	43	41	295.691	272.765	284.228
39	14.9	10.1	13.12	9.06	22.61	26	28	82.0517	89.19	85.6208
40	10.12	9.95	10.11	8.16	21.34	46	48	328.155	348.641	338.398
41	11.3	10.6	10.23	8.81	23.16	48	51	348.641	377.824	363.232
42	12.6	10.21	10.17	9.34	21.12	39	41	248.692	272.765	260.729
43	20.7	14.9	16.4	9.7	31.4	11	12	34.0982	37.2951	35.6966
44	11.6	10.23	12.41	8.8	22.63	38	37	236.188	223.351	229.77
45	7.3	7.17	11.2	7	18.9	18	19	56.4765	59.6734	58.0749
46	12.7	10.51	12.1	9.2	22.37	22	21	69.2641	66.0672	67.6656
47	11	10.06	8.8	8.9	20.68	31	33	138.184	168.279	153.231
48	24	19.6	13.1	10.1	30.2	10	11	30.9013	34.0982	32.4997
49	22	19.2	12.1	11.1	39.8	13	12	40.492	37.2951	38.8935
50	13.2	10.8	12.1	9.3	22.1	22	21	69.2641	66.0672	67.6656
51	12.2	10.2	11	9.9	19.5	26	29	82.0517	106.082	94.0666
52	13.23	10.37	10.2	8.74	20.3	25	27	78.8548	85.2486	82.0517
53	9.83	8.37	11.7	9.03	28.4	16	19	50.0827	59.6734	54.878
54	27.6	17.46	9.13	8.55	29.8	17	19	53.2796	59.6734	56.4765
55	8.7	9.81	10.2	8.13	18.33	18	10	56.4765	30.9013	43.6889
56	12.8	10.1	9.17	8.8	18.2	64	67	487.12	509.171	498.145
57	11.8	9.2	7.86	7.61	27.3	65	63	494.583	479.539	487.061
58	23	18	12.4	9.8	29.3	12	16	37.2951	50.0827	43.6889
59	10.8	10.2	9.2	10	20	26	28	82.0517	89.19	85.6208
60	9.2	8.6	7.9	8.4	28.6	29	31	106.082	138.184	122.133
61	11.5	10.4	10.07	9.6	28.8	64	61	487.12	464.01	475.565
62	10.4	10.3	11.4	8.4	27	105	108	725.43	738.991	732.211
63	7.4	7.9	7.21	7.1	23.93	61	60	464.01	456.054	460.032
64	9.6	7.4	7.12	8.8	26.3	18	20	56.4765	62.8703	59.6734
65	16	12.7	10.3	8.8	27.4	58	56	439.735	422.843	431.289
66	15.7	10.3	9.9	9.4	28.8	71	73	537.084	550.456	543.77
67	15	13.5	10.7	9.3	30.1	64	61	487.12	464.01	475.565
68	8	7.3	9.7	7.8	20.1	37	31	223.351	138.184	180.768
69	15.3	17.9	9.6	9.6	37.1	64	66	487.12	501.932	494.526
70	12.2	11.8	10	9.2	25.6	63	68	479.539	516.302	497.921
